# Supplementary material for: Engineering Zn/Fe Mixed Metal Oxides with Tunable Structural and Magnetic Properties for Magnetic Particle Imaging
Source: Nanomaterials (Basel). 2024 Dec 7;14(23):1964. doi: 10.3390/nano14231964 (PMC11643550; doi:10.3390/nano14231964)
Supplement: Supplementary file 1 [file nanomaterials-14-01964-s001.zip]

Archive with 1 entries (1 files):
- nanomaterials-3323600-supplementary.pdf
